# Supplementary material for: Total Synthesis of (+)-Penicyclone A and Evaluation of Biological Activity Including Intermediate Compounds
Source: Int J Mol Sci. 2025 Jul 11;26(14):6643. doi: 10.3390/ijms26146643 (PMC12295702; doi:10.3390/ijms26146643)
Supplement: Supplementary file 1 [file ijms-26-06643-s001.zip]

Archive with 1 entries (1 files):
- ijms-3722221-supplementary.pdf
